# Supplementary material for: The Chemokine System as a Key Regulator of Pulmonary Fibrosis: Converging Pathways in Human Idiopathic Pulmonary Fibrosis (IPF) and the Bleomycin-Induced Lung Fibrosis Model in Mice
Source: Cells. 2024 Dec 12;13(24):2058. doi: 10.3390/cells13242058 (PMC11674266; doi:10.3390/cells13242058)
Supplement: Supplementary file 1 [file cells-13-02058-s001.zip]

Archive with 1 entries (1 files):
- cells-3327504-supplementary.pdf
